# Supplementary material for: CRISPR/Cas9-based gene activation and base editing in Populus
Source: Hortic Res. 2023 May 5;10(6):uhad085. doi: 10.1093/hr/uhad085 (PMC10266945; doi:10.1093/hr/uhad085)
Supplement: Web_Material_uhad085 [file web_material_uhad085.zip]

Archive with 2 entries (2 files):
- Supplementary figures_Yao et al_0322.docx
- Table S1_Yao et al.xlsx
