# Supplementary material for: CRISPR/Cas9-based gene activation and base editing in Populus
Source: Hortic Res. 2023 May 5;10(6):uhad085. doi: 10.1093/hr/uhad085 (PMC10266945; doi:10.1093/hr/uhad085)
Supplement: Web_Material_uhad085 [file web_material_uhad085.zip › Table S1_Yao et al.xlsx]

## Sheet: Sheet1
Table 1. Primers and gblocks used in this study.
Name	Sequence	Usage
778_cloningF	TCGACTCTAGAGGATCCCCGGGTACCCCATGATTACGCCAAGCT	Cloning primer for GUS/LUC vector
779_cloningR	ATATAGAGGAAGGGTCTTGCGGTACCctcgagGCCAGTGAATTCGATCTAGTAAC	Cloning primer for GUS/LUC vector
798_cloningF	TGTTACTAGATCGAATTCACTGGCctgcattcgtctgtcaagtag	Cloning primer for ProOsCCR1::GUS/LUC vector
799_cloningR	ATAGAGGAAGGGTCTTGCGGTACCctcgagTGGTACCcgccgggaat	Cloning primer for ProOsCCR1::GUS/LUC vector
800_cloningF	TGTTACTAGATCGAATTCACTGGCcagcttcctttgattgatccg	Cloning primer for ProOsTRP-like::GUS/LUC vector
801_cloningR	ATAGAGGAAGGGTCTTGCGGTACCctcgagGGTACCggatggatttggat	Cloning primer for ProOsTRP-like::GUS/LUC vector
878_cloningF	TGTTACTAGATCGAATTCACTGGCcGATGAGCACGTCCTTCAATAG	Cloning primer for ProTPX2::GUS/LUC vector
879_cloningR	ATAGAGGAAGGGTCTTGCGGTACCctcgagTTCACTGGATCAAGACATAC	Cloning primer for ProTPX2::GUS/LUC vector
pPodel.05G017200_F1	TGTTACTAGATCGAATTCACTGGCcGCCCGTCAGATGTTGATAAATCGA	Cloning primer for ProLecRLK-G::GUS/LUC vector
pPodel.05G017200_R1	ATAGAGGAAGGGTCTTGCGGTACCctcgagATTGCTGCTATCAGCTTTCTATATAA	Cloning primer for ProLecRLK-G::GUS/LUC vector
898_cloningF	GTACCTCGCCCAAAACC	Cloning primer for rbcS-E9t terminator
899_cloningR	ctagagggaacgccatgg	Cloning primer for rbcS-E9t terminator
900_cloningF	ccccatggcgttccctctagTTTACTTTAAATTTTTCTTATGGCTCAGC	Cloning primer for AtU3 promoter
901_cloningR	tggcctagctctaaaacTGACAACAAGAGTTACAGAGtGACCAATGGTGCTCCCT	Cloning primer for CRISPR-ACT3.0-TPX2 (sgRNA1) vector
902_cloningF	gttttagagctaggccaacat	Cloning primer for guide RNA scaffold 2.0
903_cloningR	ccgctctagaactagttaattaacacaatgttttaatttAGGCTCA	Cloning primer for guide RNA scaffold 2.0
904_cloningR	tggcctagctctaaaacGAGAATAGGAAGTTAACAAAtGACCAATGGTGCTCCCT	Cloning primer for CRISPR-ACT3.0-TPX2 (sgRNA2) vector
905_cloningR	tggcctagctctaaaacATTCGTAATTATGACAATAAtGACCAATGGTGCTCCCT	Cloning primer for CRISPR-ACT3.0-TPX2 (sgRNA3) vector
906_cloningR	tggcctagctctaaaacAAGCAGACAGACCCAACAAAtGACCAATGGTGCTCCCT	Cloning primer for CRISPR-ACT3.0-TPX2 (sgRNA4) vector
907_cloninR	tggcctagctctaaaacGAACTAGAAAAAGTCCCATtGACCAATGGTGCTCCCT	Cloning primer for CRISPR-ACT3.0-TPX2 (sgRNA5) vector
908_cloningR	tggcctagctctaaaacATTCTCTGGTGCTCATTAAtGACCAATGGTGCTCCCT	Cloning primer for CRISPR-ACT3.0-TPX2 (sgRNA6) vector
1089_cloningR	tggcctagctctaaaacACACTGTTTCATTTTCGGCtGACCAATGGTGCTCCCT	Cloning primer for CRISPR-ACT3.0-LecRLK-G (sgRNA5) vector
1090_cloningR	tggcctagctctaaaacCATTGATTTGACTTGACTTGtGACCAATGGTGCTCCCT	Cloning primer for CRISPR-ACT3.0-LecRLK-G (sgRNA6) vector
1091_cloningR	tggcctagctctaaaacAGTCAAGTCAAATCAATGTGtGACCAATGGTGCTCCCT	Cloning primer for CRISPR-ACT3.0-LecRLK-G (sgRNA7) vector
473_BE_cloning_F	cgttgtaaaacgacggccagtgccatggccgcgggatatcacaa	Cloning primer for BE_KAN vector
474_BE_cloning_R	ggaaacagctatgaccatgattacgtcgaattcgcccttactagt	Cloning primer for BE_KAN vector
1086_CloningF	cagctatgaccatgattacgaattcatagccaccacttgggga	Cloning primer for pK_HA3A_CBE vector
1087_CloningR	gtgaagcttgcatgcctgcagggtaaaacgacggccagt	Cloning primer for pK_HA3A_CBE vector
1105_cloningF	ctcagaacctgagttaccct	Cloning primer for pK_HA3A_CBE vector
1106_cloningR	agggtaactcaggttctgagACTcctggcacaagtgagtcag	Cloning primer for pK_HA3A_CBE vector
914_cloningR	ATGGTCTCAccactttttcaagttgataacgg	Cloning primer for pK_HA3A_CBE_PLATZ vector
1107_CloningF	TAGGTCTCCGGTCACCTCAGCCTAGGCCTGGTAAgttttagagctagaaatagcaag	Cloning primer for pK_HA3A_CBE_PLATZ vector
632_sequencing	GGAGGTCATCTTACCATGATGT	Sequencing primer for dectecing base editing event
640_sequencing	AGGTGCGTATTAACGAGGAG	Sequencing primer for dectecing base editing event
1281_R_qPCR	GCCCGTTCAGTGCATCTAAATA	qPCR primer for gene TPX2
1280_F_qPCR	TGTTCTGTCACTTCCTCTACCA	qPCR primer for gene TPX2
1282_F_qPCR	AAGCAAGGACCAAGGAAGAG	qPCR primer for gene TPX2
1283_R_qPCR	GTGGCCCTTCATGGTAGAAA	qPCR primer for gene TPX2
55_gblocks_PLATZ_gRNA	atatacagctagagtcgaagtagtgattgCCTCAGCCTAGGCCTGGTAAgttttagagctagaaatagcaagttaaaataaggctagtccgttatcaacttgaaaaagtggcaccgagtcggtgcttttttttgcaaaattttcACCTgccgcgtaagcacgcgtcctcgacatcgatctgcc	gBlock for BE_KAN_PLATZ vector
